# Supplementary material for: Rapid differentiation of hiPSCs into functional oligodendrocytes using an OLIG2 synthetic modified messenger RNA
Source: Commun Biol. 2022 Oct 14;5:1095. doi: 10.1038/s42003-022-04043-y (PMC9568531; doi:10.1038/s42003-022-04043-y)
Supplement: Supplementary file 3 — Supplementary Data 1 [file 42003_2022_4043_MOESM3_ESM.xlsx]

## Sheet: Sheet1
Protein Group	Protein ID	Accession	Area S147-1	Area S147-2	Area S147-3	Area WT-1	Area WT-2	Area WT-3	ratio(S147-1/WT-1)	ratio(S147-2/WT-2)	ratio(S147-3/WT-3)	-10lgP	PTM	Avg. Mass	Description
3	2	sp|P78527|PRKDC_HUMAN	181000000	241000000	86500000	4020000	19100000	8880000	45.0249	12.6178	9.74099	277.77	Carbamidomethylation; Pyro-glu from Q	469093	DNA-dependent protein kinase catalytic subunit OS=Homo sapiens OX=9606 GN=PRKDC PE=1 SV=3
13	22	sp|P08670|VIME_HUMAN	151000000	352000000	259000000	12000000	32200000	23700000	12.5833	10.9317	10.9283	250.04	Carbamidomethylation; Deamidation (NQ); Oxidation (M); Pyro-glu from Q	53652	Vimentin OS=Homo sapiens OX=9606 GN=VIM PE=1 SV=4
11	19	sp|P11142|HSP7C_HUMAN	432000000	498000000	308000000	37200000	21100000	22600000	11.6129	23.6019	13.6283	242.88	Carbamidomethylation; Deamidation (NQ); Oxidation (M)	70898	Heat shock cognate 71 kDa protein OS=Homo sapiens OX=9606 GN=HSPA8 PE=1 SV=1
18	32	sp|P19338|NUCL_HUMAN	546000000	559000000	872000000	36800000	50100000	62600000	14.837	11.1577	13.9297	231.68	Deamidation (NQ); Oxidation (M); Pyro-glu from Q	76615	Nucleolin OS=Homo sapiens OX=9606 GN=NCL PE=1 SV=3
16	24	sp|P11021|BIP_HUMAN	177000000	244000000	173000000	15900000	9390000	11800000	11.1321	25.9851	14.661	229.57	Deamidation (NQ); Oxidation (M)	72333	Endoplasmic reticulum chaperone BiP OS=Homo sapiens OX=9606 GN=HSPA5 PE=1 SV=2
20	26	sp|P14618|KPYM_HUMAN	193000000	359000000	436000000	7530000	45100000	25800000	25.6308	7.96009	16.8992	224.19	Carbamidomethylation; Acetylation (Protein N-term); Deamidation (NQ); Oxidation (M); Pyro-glu from Q	57937	Pyruvate kinase PKM OS=Homo sapiens OX=9606 GN=PKM PE=1 SV=4
12	8	sp|P07437|TBB5_HUMAN	103000000	134000000	93100000	11100000	31200000	21500000	9.27928	4.29487	4.33023	224	Carbamidomethylation; Oxidation (M)	49671	Tubulin beta chain OS=Homo sapiens OX=9606 GN=TUBB PE=1 SV=2
28	43	sp|P08238|HS90B_HUMAN	61900000	147000000	115000000	3190000	18800000	9380000	19.4044	7.81915	12.2601	223.27	Carbamidomethylation; Oxidation (M)	83264	Heat shock protein HSP 90-beta OS=Homo sapiens OX=9606 GN=HSP90AB1 PE=1 SV=4
49	52	sp|P38646|GRP75_HUMAN	44900000	110000000	52800000	7030000	8020000	4550000	6.38691	13.7157	11.6044	221.68	Carbamidomethylation; Deamidation (NQ); Oxidation (M); Pyro-glu from Q	73681	Stress-70 protein mitochondrial OS=Homo sapiens OX=9606 GN=HSPA9 PE=1 SV=2
17	14	sp|P68371|TBB4B_HUMAN	25800000	31100000	86500000	2010000	11500000	6770000	12.8358	2.70435	12.777	218.74	Carbamidomethylation; Oxidation (M)	49831	Tubulin beta-4B chain OS=Homo sapiens OX=9606 GN=TUBB4B PE=1 SV=1
33	37	sp|P25705|ATPA_HUMAN	130000000	209000000	222000000	5000000	19100000	12700000	26	10.9424	17.4803	215.63	Oxidation (M); Pyro-glu from Q	59751	ATP synthase subunit alpha mitochondrial OS=Homo sapiens OX=9606 GN=ATP5F1A PE=1 SV=1
32	51	sp|P60842|IF4A1_HUMAN	65000000	142000000	79800000	2100000	11000000	4360000	30.9524	12.9091	18.3028	211.51	Carbamidomethylation; Oxidation (M)	46154	Eukaryotic initiation factor 4A-I OS=Homo sapiens OX=9606 GN=EIF4A1 PE=1 SV=1
55	60	sp|P68104|EF1A1_HUMAN	42400000	133000000	86500000	9440000	30700000	3270000	4.49153	4.33225	26.4526	211.18	Carbamidomethylation; Deamidation (NQ); Oxidation (M); Pyro-glu from Q	50141	Elongation factor 1-alpha 1 OS=Homo sapiens OX=9606 GN=EEF1A1 PE=1 SV=1
36	15	sp|P60709|ACTB_HUMAN	101000000	6590000	28700000	24500000	5360000	76900000	4.12245	1.22948	0.373212	208.76	Carbamidomethylation; Acetylation (Protein N-term); Oxidation (M); Pyro-glu from Q	41737	Actin cytoplasmic 1 OS=Homo sapiens OX=9606 GN=ACTB PE=1 SV=1
41	78	sp|P52272|HNRPM_HUMAN	40900000	79300000	104000000	887000	1480000	884000	46.1105	53.5811	117.647	208.29	Carbamidomethylation; Acetylation (Protein N-term); Deamidation (NQ); Oxidation (M)	77516	Heterogeneous nuclear ribonucleoprotein M OS=Homo sapiens OX=9606 GN=HNRNPM PE=1 SV=3
22	41	sp|P22626|ROA2_HUMAN	730000000	230000000	623000000	45900000	22200000	32400000	15.9041	10.3604	19.2284	204.1	Deamidation (NQ)	37430	Heterogeneous nuclear ribonucleoproteins A2/B1 OS=Homo sapiens OX=9606 GN=HNRNPA2B1 PE=1 SV=2
66	50	sp|P63244|RACK1_HUMAN	82700000	175000000	231000000	4910000	19300000	20500000	16.8432	9.06736	11.2683	201.82	Carbamidomethylation; Acetylation (Protein N-term)	35077	Receptor of activated protein C kinase 1 OS=Homo sapiens OX=9606 GN=RACK1 PE=1 SV=3
56	53	sp|P49368|TCPG_HUMAN	64500000	102000000	128000000	2200000	5040000	1820000	29.3182	20.2381	70.3297	200.64	Carbamidomethylation	60534	T-complex protein 1 subunit gamma OS=Homo sapiens OX=9606 GN=CCT3 PE=1 SV=4
81	64	sp|P31943|HNRH1_HUMAN	46800000	22000000	116000000	2640000	1320000	2550000	17.7273	16.6667	45.4902	199.13	Carbamidomethylation; Deamidation (NQ)	49229	Heterogeneous nuclear ribonucleoprotein H OS=Homo sapiens OX=9606 GN=HNRNPH1 PE=1 SV=4
31	236	sp|P06748|NPM_HUMAN	600000000	619000000	947000000	27300000	31800000	43500000	21.978	19.4654	21.7701	198.57	Deamidation (NQ); Oxidation (M)	32575	Nucleophosmin OS=Homo sapiens OX=9606 GN=NPM1 PE=1 SV=2
26	62	sp|P09651|ROA1_HUMAN	590000000	235000000	484000000	11600000	8400000	23100000	50.8621	27.9762	20.9524	196.68	Carbamidomethylation; Deamidation (NQ); Oxidation (M)	38747	Heterogeneous nuclear ribonucleoprotein A1 OS=Homo sapiens OX=9606 GN=HNRNPA1 PE=1 SV=5
85	72	sp|P38159|RBMX_HUMAN	64600000	36800000	126000000	15500000	3360000	17000000	4.16774	10.9524	7.41176	195.31		42332	RNA-binding motif protein X chromosome OS=Homo sapiens OX=9606 GN=RBMX PE=1 SV=3
37	47	sp|P36578|RL4_HUMAN	145000000	180000000	276000000	8040000	6990000	12000000	18.0348	25.7511	23	194.84	Carbamidomethylation; Deamidation (NQ); Oxidation (M); Pyro-glu from Q	47697	60S ribosomal protein L4 OS=Homo sapiens OX=9606 GN=RPL4 PE=1 SV=5
63	74	sp|Q00839|HNRPU_HUMAN	143000000	164000000	341000000	19300000	23500000	17300000	7.40933	6.97872	19.711	193.46	Carbamidomethylation; Acetylation (Protein N-term); Deamidation (NQ)	90585	Heterogeneous nuclear ribonucleoprotein U OS=Homo sapiens OX=9606 GN=HNRNPU PE=1 SV=6
89	10	sp|P09874|PARP1_HUMAN	150000000	78300000	599000000	24600000	10100000	22000000	6.09756	7.75248	27.2273	192.18	Carbamidomethylation	113084	Poly [ADP-ribose] polymerase 1 OS=Homo sapiens OX=9606 GN=PARP1 PE=1 SV=4
14	258	sp|P62805|H4_HUMAN	5210000000	3430000000	26200000000	394000000	231000000	1570000000	13.2234	14.8485	16.6879	192.18	Oxidation (M)	11367	Histone H4 OS=Homo sapiens OX=9606 GN=H4C1 PE=1 SV=2
52	21	sp|Q15424|SAFB1_HUMAN	10600000	34300000	183000000	5520000	3730000	8950000	1.92029	9.19571	20.4469	188.39	Carbamidomethylation; Acetylation (Protein N-term); Deamidation (NQ)	102642	Scaffold attachment factor B1 OS=Homo sapiens OX=9606 GN=SAFB PE=1 SV=4
70	28	sp|Q92841|DDX17_HUMAN	28800000	48400000	98800000	2750000	3950000	4000000	10.4727	12.2532	24.7	185.31	Carbamidomethylation; Oxidation (M)	80273	Probable ATP-dependent RNA helicase DDX17 OS=Homo sapiens OX=9606 GN=DDX17 PE=1 SV=2
69	66	sp|P21333|FLNA_HUMAN	16500000	28800000	44100000	1400000	4980000	931000	11.7857	5.78313	47.3684	184.92	Carbamidomethylation	280737	Filamin-A OS=Homo sapiens OX=9606 GN=FLNA PE=1 SV=4
54	45	sp|P49411|EFTU_HUMAN	77100000	106000000	86500000	1040000	3850000	3380000	74.1346	27.5325	25.5917	184.68	Carbamidomethylation; Oxidation (M)	49542	Elongation factor Tu mitochondrial OS=Homo sapiens OX=9606 GN=TUFM PE=1 SV=2
133	223	sp|Q02878|RL6_HUMAN	105000000	99000000	133000000	3050000	2620000	1100000	34.4262	37.7863	120.909	176.36	Deamidation (NQ)	32728	60S ribosomal protein L6 OS=Homo sapiens OX=9606 GN=RPL6 PE=1 SV=3
83	58	sp|P23396|RS3_HUMAN	103000000	177000000	183000000	3160000	29400000	15900000	32.5949	6.02041	11.5094	174.02	Carbamidomethylation; Pyro-glu from Q	26688	40S ribosomal protein S3 OS=Homo sapiens OX=9606 GN=RPS3 PE=1 SV=2
71	207	sp|P07910|HNRPC_HUMAN	216000000	119000000	310000000	6810000	1540000	9660000	31.7181	77.2727	32.0911	171.02	Oxidation (M); Pyro-glu from Q	33670	Heterogeneous nuclear ribonucleoproteins C1/C2 OS=Homo sapiens OX=9606 GN=HNRNPC PE=1 SV=4
50	96	sp|Q15233|NONO_HUMAN	150000000	67600000	99500000	5220000	6330000	6120000	28.7356	10.6793	16.2582	170.65	Carbamidomethylation; Oxidation (M); Pyro-glu from Q	54232	Non-POU domain-containing octamer-binding protein OS=Homo sapiens OX=9606 GN=NONO PE=1 SV=4
140	453	sp|P16403|H12_HUMAN	63600000	63600000	142000000	98600000	18000000	25200000	0.64503	3.53333	5.63492	166.59	Acetylation (Protein N-term); Deamidation (NQ)	21365	Histone H1.2 OS=Homo sapiens OX=9606 GN=H1-2 PE=1 SV=2
86	153	sp|P18124|RL7_HUMAN	110000000	158000000	158000000	5360000	10200000	7710000	20.5224	15.4902	20.4929	166.27	Acetylation (Protein N-term); Deamidation (NQ)	29226	60S ribosomal protein L7 OS=Homo sapiens OX=9606 GN=RPL7 PE=1 SV=1
218	290	sp|P62241|RS8_HUMAN	87900000	105000000	137000000	11300000	26200000	14200000	7.77876	4.00763	9.64789	165.66	Carbamidomethylation	24205	40S ribosomal protein S8 OS=Homo sapiens OX=9606 GN=RPS8 PE=1 SV=2
91	271	sp|P62906|RL10A_HUMAN	62400000	103000000	294000000	700000	2820000	3020000	89.1429	36.5248	97.351	165.29	Carbamidomethylation; Oxidation (M)	24831	60S ribosomal protein L10a OS=Homo sapiens OX=9606 GN=RPL10A PE=1 SV=2
136	116	sp|Q99623|PHB2_HUMAN	61000000	75300000	98900000	945000	1240000	964000	64.5503	60.7258	102.593	163.46	Pyro-glu from Q	33296	Prohibitin-2 OS=Homo sapiens OX=9606 GN=PHB2 PE=1 SV=2
125	168	sp|P39023|RL3_HUMAN	75000000	95500000	86200000	1790000	3750000	495000	41.8994	25.4667	174.141	161.65	Carbamidomethylation; Deamidation (NQ)	46109	60S ribosomal protein L3 OS=Homo sapiens OX=9606 GN=RPL3 PE=1 SV=2
135	135	sp|Q86VP6|CAND1_HUMAN	33700000	30000000	43400000	829000	4340000	1210000	40.6514	6.91244	35.8678	160.84	Carbamidomethylation; Acetylation (Protein N-term)	136375	Cullin-associated NEDD8-dissociated protein 1 OS=Homo sapiens OX=9606 GN=CAND1 PE=1 SV=2
110	298	sp|Q07021|C1QBP_HUMAN	1120000000	317000000	888000000	43300000	15400000	113000000	25.8661	20.5844	7.85841	160.08	Carbamidomethylation; Deamidation (NQ); Oxidation (M)	31362	Complement component 1 Q subcomponent-binding protein mitochondrial OS=Homo sapiens OX=9606 GN=C1QBP PE=1 SV=1
229	322	sp|Q07020|RL18_HUMAN	109000000	142000000	227000000	11300000	14000000	10500000	9.64602	10.1429	21.619	156.88	Carbamidomethylation	21634	60S ribosomal protein L18 OS=Homo sapiens OX=9606 GN=RPL18 PE=1 SV=2
176	133	sp|O43175|SERA_HUMAN	47500000	95300000	102000000	1680000	8290000	5610000	28.2738	11.4958	18.1818	155.64	Carbamidomethylation	56651	D-3-phosphoglycerate dehydrogenase OS=Homo sapiens OX=9606 GN=PHGDH PE=1 SV=4
246	229	sp|P22695|QCR2_HUMAN	6750000	21300000	38900000	329000	1560000	804000	20.5167	13.6538	48.3831	154.32	Carbamidomethylation	48443	Cytochrome b-c1 complex subunit 2 mitochondrial OS=Homo sapiens OX=9606 GN=UQCRC2 PE=1 SV=3
228	264	sp|P62826|RAN_HUMAN	94600000	146000000	158000000	11700000	19100000	16000000	8.08547	7.64398	9.875	153.31	Carbamidomethylation; Acetylation (Protein N-term)	24423	GTP-binding nuclear protein Ran OS=Homo sapiens OX=9606 GN=RAN PE=1 SV=3
104	136	sp|P62424|RL7A_HUMAN	86600000	74700000	173000000	2600000	5230000	1890000	33.3077	14.283	91.5344	151.38	Carbamidomethylation; Pyro-glu from Q	29996	60S ribosomal protein L7a OS=Homo sapiens OX=9606 GN=RPL7A PE=1 SV=2
79	148	sp|P12236|ADT3_HUMAN	7180000	11200000	7710000	3840000	4690000	1840000	1.86979	2.38806	4.19022	147.84	Carbamidomethylation; Pyro-glu from Q	32866	ADP/ATP translocase 3 OS=Homo sapiens OX=9606 GN=SLC25A6 PE=1 SV=4
139	297	sp|P62753|RS6_HUMAN	45100000	78100000	95200000	6100000	7120000	6240000	7.39344	10.9691	15.2564	146.75	Carbamidomethylation; Oxidation (M); Pyro-glu from Q	28681	40S ribosomal protein S6 OS=Homo sapiens OX=9606 GN=RPS6 PE=1 SV=1
197	266	sp|P26641|EF1G_HUMAN	22100000	30300000	21300000	539000	1190000	3060000	41.0019	25.4622	6.96078	145.79	Carbamidomethylation	50119	Elongation factor 1-gamma OS=Homo sapiens OX=9606 GN=EEF1G PE=1 SV=3
159	492	sp|P62750|RL23A_HUMAN	49100000	89100000	95900000	4650000	5940000	5410000	10.5591	15	17.7264	142		17695	60S ribosomal protein L23a OS=Homo sapiens OX=9606 GN=RPL23A PE=1 SV=1
98	123	sp|P51991|ROA3_HUMAN	200000000	97500000	141000000	1450000	2500000	5150000	137.931	39	27.3786	139.61	Carbamidomethylation; Acetylation (Protein N-term); Deamidation (NQ)	39595	Heterogeneous nuclear ribonucleoprotein A3 OS=Homo sapiens OX=9606 GN=HNRNPA3 PE=1 SV=2
249	247	sp|Q04837|SSBP_HUMAN	96800000	50200000	206000000	10700000	5060000	30900000	9.04673	9.92095	6.66667	137.64		17260	Single-stranded DNA-binding protein mitochondrial OS=Homo sapiens OX=9606 GN=SSBP1 PE=1 SV=1
142	237	sp|Q9NVI7|ATD3A_HUMAN	2640000	7170000	6250000	240000	780000	541000	11	9.19231	11.5527	132.78	Pyro-glu from Q	71369	ATPase family AAA domain-containing protein 3A OS=Homo sapiens OX=9606 GN=ATAD3A PE=1 SV=2
341	344	sp|Q02543|RL18A_HUMAN	46800000	55400000	66200000	4300000	8560000	5280000	10.8837	6.47196	12.5379	129.04	Carbamidomethylation	20762	60S ribosomal protein L18a OS=Homo sapiens OX=9606 GN=RPL18A PE=1 SV=2
275	434	sp|P07305|H10_HUMAN	25200000	21200000	35800000	1450000	1050000	1590000	17.3793	20.1905	22.5157	127.03	Acetylation (Protein N-term)	20863	Histone H1.0 OS=Homo sapiens OX=9606 GN=H1-0 PE=1 SV=3
242	621	sp|P55209|NP1L1_HUMAN	3430000	41100000	40700000	2230000	3450000	3430000	1.53812	11.913	11.8659	126.1		45374	Nucleosome assembly protein 1-like 1 OS=Homo sapiens OX=9606 GN=NAP1L1 PE=1 SV=1
65	455	sp|Q71DI3|H32_HUMAN	1950000000	1370000000	7490000000	92800000	45200000	270000000	21.0129	30.3097	27.7407	121.93	Pyro-glu from E	15388	Histone H3.2 OS=Homo sapiens OX=9606 GN=H3C15 PE=1 SV=3
389	482	sp|P46776|RL27A_HUMAN	35600000	50200000	64900000	1940000	7850000	965000	18.3505	6.3949	67.2539	113.49	Carbamidomethylation	16561	60S ribosomal protein L27a OS=Homo sapiens OX=9606 GN=RPL27A PE=1 SV=2
427	373	sp|P26373|RL13_HUMAN	29400000	34900000	45900000	610000	4930000	954000	48.1967	7.07911	48.1132	107.38		24261	60S ribosomal protein L13 OS=Homo sapiens OX=9606 GN=RPL13 PE=1 SV=4
207	1774	sp|P01594|KV133_HUMAN	120000000	217000000	117000000	14300000	11900000	20300000	8.39161	18.2353	5.76355	103.67	Deamidation (NQ)	12848	Immunoglobulin kappa variable 1-33 OS=Homo sapiens OX=9606 GN=IGKV1-33 PE=1 SV=2
468	539	sp|P62913|RL11_HUMAN	15700000	45200000	53700000	3870000	10200000	4300000	4.05685	4.43137	12.4884	102.87	Carbamidomethylation; Acetylation (Protein N-term)	20252	60S ribosomal protein L11 OS=Homo sapiens OX=9606 GN=RPL11 PE=1 SV=2
883	653	sp|Q14498|RBM39_HUMAN	816000	4750000	6060000	857000	2170000	1770000	0.952159	2.18894	3.42373	101.35		59380	RNA-binding protein 39 OS=Homo sapiens OX=9606 GN=RBM39 PE=1 SV=2
152	1350	sp|A0A0C4DH67|KV108_HUMAN	680000000	518000000	334000000	10700000	11400000	18700000	63.5514	45.4386	17.861	97.96	Deamidation (NQ)	12537	Immunoglobulin kappa variable 1-8 OS=Homo sapiens OX=9606 GN=IGKV1-8 PE=3 SV=1
522	382	sp|P50914|RL14_HUMAN	13600000	13100000	49000000	1070000	1580000	1220000	12.7103	8.29114	40.1639	86.51		23432	60S ribosomal protein L14 OS=Homo sapiens OX=9606 GN=RPL14 PE=1 SV=4
1550	570	sp|Q86U42|PABP2_HUMAN	20800000	6700000	11500000	1910000	844000	1190000	10.8901	7.93839	9.66387	75.69	Carbamidomethylation; Acetylation (Protein N-term)	32749	Polyadenylate-binding protein 2 OS=Homo sapiens OX=9606 GN=PABPN1 PE=1 SV=3
569	1194	sp|Q4G0P3|HYDIN_HUMAN	178000000	0	88800000	31700000	23000000	604000	5.61514	0	147.02	50.51	Deamidation (NQ); Pyro-glu from Q	575900	Hydrocephalus-inducing protein homolog OS=Homo sapiens OX=9606 GN=HYDIN PE=1 SV=3
