# Supplementary material for: Rapid differentiation of hiPSCs into functional oligodendrocytes using an OLIG2 synthetic modified messenger RNA
Source: Commun Biol. 2022 Oct 14;5:1095. doi: 10.1038/s42003-022-04043-y (PMC9568531; doi:10.1038/s42003-022-04043-y)
Supplement: Supplementary file 4 — Supplementary Data 2 [file 42003_2022_4043_MOESM4_ESM.xlsx]

## Sheet: pathway enrichment analysis
Category	Term	#NAME?	Count	%	PValue	Genes	List Total	Pop Hits	Pop Total	Fold Enrichment	Bonferroni	Benjamini	FDR
GOTERM_BP_DIRECT	membrane	48.0103	102	58.2857	9.77e-49	Q14204, Q14203, P23396, P07900, P52272, Q86V81, P62081, P33991, P18124, O00303, P41252, P07195, P62910, P09651, P62913, P00387, P62753, Q00839, P07910, P49411, P62805, P36578, Q86VP6, Q14739, P19338, P22626, P62244, P68104, P62241, Q92841, P46777, P46776, P62249, P26641, P55209, Q99623, P42167, P25705, P23528, P40429, Q9UBM7, P09874, P31943, P62826, P26373, P15880, P17812, P35232, Q02543, P62263,…	173	2200	18224	4.88399	2.47e-46	2.47e-46	2.16e-46
GOTERM_BP_DIRECT	extracellular exosome	40.0699	104	59.4286	8.51e-41	P22061, Q14204, Q16629, P23396, P07900, P52272, Q86V81, P62081, P10599, P18124, P38646, P62750, P41252, P07195, P22695, P09651, P62913, P00387, P07910, P01594, P49411, P62805, P36578, Q86VP6, P19338, P22626, P62244, P68104, P62241, P22102, P49006, P49368, P46777, P62249, P26641, Q14103, Q99623, P25705, P23528, P62826, P0C0S5, O00571, P68371, P12004, P15880, P35232, P08670, Q07955, P62263, P62701,…	173	2811	18224	3.89736	2.15e-38	1.08e-38	9.41e-39
GOTERM_BP_DIRECT	ribosome	38.4543	37	21.1429	3.51e-39	Q9Y3U8, P23396, P62081, P18124, P39019, P42766, P62750, Q02878, P62277, P50914, P39023, P62910, P40429, P62979, P62913, P62851, P62753, Q07020, P26373, P62906, P36578, P42677, P62244, P62861, P15880, P61353, Q02543, P62263, P62241, P62701, P46777, P46776, P62269, P05387, P62424, P62249, P49207	173	166	18224	23.4796	8.89e-37	2.96e-37	2.59e-37
GOTERM_BP_DIRECT	extracellular matrix	30.2935	38	21.7143	5.09e-31	Q14204, P23396, P07900, P14618, P52272, P12236, P62081, P78527, P39019, P38646, P17844, P62277, P25705, P23528, P78371, P62913, P04264, P62851, Q00839, P23246, P07437, P62826, P40939, P62805, P68371, P62244, P11021, P11142, P08670, P61353, P62263, P62701, P05141, P62269, P62249, P21333, P60842, P06576	173	296	18224	13.5235	1.29e-28	3.22e-29	2.81e-29
GOTERM_BP_DIRECT	intracellular ribonucleoprotein complex	26.1389	27	15.4286	7.26e-27	Q86U42, P23396, Q14103, P52272, P62081, P18124, P17844, P40429, P09651, P62753, Q00839, P07910, P51991, P06748, P60709, P36578, P38159, Q08211, P19338, P22626, P11142, P61353, P62241, P62701, P46777, Q13310, O43390	173	136	18224	20.9133	1.84e-24	3.68e-25	3.21e-25
GOTERM_BP_DIRECT	cytosolic large ribosomal subunit	25.9719	22	12.5714	1.07e-26	Q9Y3U8, Q07020, P26373, P62906, P36578, P18124, P18621, P42766, P62750, Q02878, P50914, P61353, Q02543, P39023, P40429, P62910, P62913, P46777, P05387, P46776, P62424, P49207	173	68	18224	34.0809	2.7e-24	4.5e-25	3.93e-25
GOTERM_BP_DIRECT	cytosolic small ribosomal subunit	20.4781	17	9.71429	3.33e-21	P23396, O00571, P62081, P39019, P42677, P62244, P62277, P15880, P62861, P62263, P62241, P62701, P62979, P62851, P62269, P62753, P62249	173	48	18224	37.3083	8.41e-19	1.2e-19	1.05e-19
GOTERM_BP_DIRECT	cytosol	20.1733	86	49.1429	6.71e-21	Q9Y3U8, P06733, P22061, Q14204, P54577, Q14203, P54136, P23396, P07900, Q86V81, P62081, P10599, P18124, O00303, P51149, P39019, P63244, P62750, P17987, P62277, P27708, P41252, P39023, P07195, P62910, P62913, P62753, P07910, Q07020, Q07021, P06748, P60709, P36578, P53618, P62244, P11142, P61353, P68104, P00338, P62241, P22102, P49368, P46777, P46776, P05387, P21333, P49207, P62249, P26641, O43175,…	173	3315	18224	2.73283	1.7e-18	2.12e-19	1.85e-19
GOTERM_BP_DIRECT	focal adhesion	18.3052	31	17.7143	4.95e-19	P23396, Q13136, P62081, P18124, P39019, P38646, Q02878, P62277, P39023, P23528, P40429, P29966, Q07020, P06748, P60709, P62906, P36578, P11021, P11142, P15880, P08670, P61353, P62263, P62241, P62701, P46777, P62269, P05387, P62424, P62249, P21333	173	391	18224	8.35185	1.25e-16	1.39e-17	1.22e-17
GOTERM_BP_DIRECT	myelin sheath	18.0693	22	12.5714	8.53e-19	O43175, P07900, P14618, P49411, P60709, P68371, P38646, P17987, P11021, P11142, P25705, P35232, Q00325, P07195, P78371, P05141, P22695, P49368, P62979, P05023, P21796, P06576	173	152	18224	15.2467	2.16e-16	2.16e-17	1.88e-17
GOTERM_BP_DIRECT	nucleolus	16.7654	41	23.4286	1.72e-17	Q9Y3U8, P23396, P52272, P62081, P78527, P18124, P39019, P11387, P38646, P42766, P62750, P17844, P62277, P39023, P40429, P62979, P62913, P62851, P62753, P09874, Q13242, Q07020, Q07021, P06748, P62826, P62906, P36578, Q08211, P19338, P11142, P15880, P68104, Q00325, P62263, Q92841, P46777, Q15233, P62424, P21333, P49207, O43390	173	857	18224	5.03965	4.34e-15	3.95e-16	3.45e-16
GOTERM_BP_DIRECT	nucleoplasm	16.5677	73	41.7143	2.71e-17	P07305, Q13435, Q14566, P54136, Q16629, P23396, P07900, P52272, Q86V81, P62081, P10599, P33991, P39019, P62277, P27708, P41252, P39023, P22695, P09651, P62913, Q14498, P62753, Q00839, Q13242, Q13247, P51991, P07910, Q15424, P06748, P60709, P62805, O75533, Q86VP6, P38159, P19338, P22626, P62244, P11142, P62241, Q92841, Q9Y5B9, Q15233, P62249, P33778, P27694, Q86U42, P50991, Q14103, P78527, P11387,…	173	2784	18224	2.76218	6.85e-15	5.71e-16	4.98e-16
GOTERM_BP_DIRECT	nucleus	14.1419	101	57.7143	7.21e-15	P54577, Q14566, Q16629, P23396, P07900, Q13516, Q86V81, P62081, P10599, P33991, P18124, P62750, Q02978, P09651, P62753, Q00839, P51991, P07910, Q15424, P62805, O75533, P36578, Q86VP6, P19338, P22626, P68104, P62241, Q92841, P46777, P26641, P27694, Q14103, Q86U42, P12236, P55209, P18621, P11387, Q99623, P42167, P23528, P40429, P09874, P23246, Q9BQE3, P31943, P62826, P26373, P0C0S5, O00571, P68371,…	173	5415	18224	1.96481	1.83e-12	1.4e-13	1.23e-13
GOTERM_BP_DIRECT	small ribosomal subunit	11.7099	10	5.71429	1.95e-12	P63244, P62861, P15880, P23396, P62701, P62979, P62851, P62753, P62269, P62249	173	27	18224	39.0152	4.93e-10	3.52e-11	3.08e-11
GOTERM_BP_DIRECT	catalytic step 2 spliceosome	11.4571	14	8	3.49e-12	P07910, Q13435, P51991, P31943, O75533, P52272, Q86V81, P38159, P22626, P17844, Q07955, P09651, Q00839, O43390	173	92	18224	16.0302	8.83e-10	5.89e-11	5.14e-11
GOTERM_BP_DIRECT	cell-cell adherens junction	11.427	22	12.5714	3.74e-12	P06733, P22061, P26641, P54136, P14618, P62826, O00571, P63244, P62750, P11021, P11142, Q02878, P42167, P15880, P50914, Q96AG4, P00338, P08195, P08238, P62424, P21333, P49207	173	323	18224	7.17493	9.46e-10	5.92e-11	5.17e-11
GOTERM_BP_DIRECT	cytoplasmic ribonucleoprotein granule	8.6093	8	4.57143	2.46e-09	P19338, P07437, Q02878, P60709, P62701, P62753, Q00839, Q08211	173	25	18224	33.7091	6.22e-07	3.66e-08	3.2e-08
GOTERM_BP_DIRECT	mitochondrial nucleoid	8.06744	9	5.14286	8.56e-09	Q04837, P49411, P40939, Q96AG4, P05141, P21796, Q9NVI7, P38646, P06576	173	45	18224	21.0682	2.17e-06	1.2e-07	1.05e-07
GOTERM_BP_DIRECT	cytoplasm	7.80104	85	48.5714	1.58e-08	Q9Y3U8, P06733, P22061, P54577, Q14203, P54136, Q16629, P23396, P07900, Q13516, P62081, P10599, P18124, Q96CT7, P39019, P38646, P63244, P62750, P17987, P41252, P39023, P07195, P09651, P62913, P00387, P62753, P51991, P07437, Q07020, Q07021, P06748, P60709, P36578, P53618, Q86VP6, P22626, P62244, P68104, P00338, P62241, P22102, P49006, P49368, P46777, P21333, P49207, P26641, P33778, Q86U42, Q13136,…	173	5222	18224	1.71467	4e-06	2.11e-07	1.84e-07
GOTERM_BP_DIRECT	mitochondrion	7.60919	36	20.5714	2.46e-08	P54136, P14618, O75964, P12236, P10599, P32322, P11586, P38646, Q99623, P63244, Q04837, Q02978, P25705, Q9H9B4, P07195, P22695, P00403, P00387, P09874, Q9NVI7, Q07021, P40939, P49411, Q12931, Q96HS1, P62244, P11021, P35232, Q00325, P62263, P06493, P05141, P08238, P21796, P49207, P06576	173	1331	18224	2.84919	6.22e-06	3.11e-07	2.72e-07
GOTERM_BP_DIRECT	mitochondrial inner membrane	6.69418	19	10.8571	2.02e-07	P23396, O75964, P49411, P40939, Q12931, P12236, Q99623, Q02978, P25705, P35232, Q9H9B4, Q00325, P00403, P05141, P22695, P00387, Q9NVI7, P21796, P06576	173	441	18224	4.5385	5.12e-05	2.44e-06	2.13e-06
GOTERM_BP_DIRECT	nuclear chromosome, telomeric region	5.39885	10	5.71429	3.99e-06	P27694, P33778, Q14566, P62805, Q86V81, P06493, P33991, P78527, P12004, P09874	173	130	18224	8.10316	0.00100937	4.59e-05	4.01e-05
GOTERM_BP_DIRECT	melanosome	5.29013	9	5.14286	5.13e-06	P11142, P11021, P07900, P50991, P62826, P08195, P55209, P05023, P08238	173	101	18224	9.38683	0.00129631	5.64e-05	4.93e-05
GOTERM_BP_DIRECT	viral nucleocapsid	5.23479	6	3.42857	5.82e-06	P51991, P07910, Q14103, P52272, P09651, O43390	173	28	18224	22.5731	0.00147235	6.14e-05	5.36e-05
GOTERM_BP_DIRECT	spliceosomal complex	4.51844	8	4.57143	3.03e-05	Q13435, P07910, P22626, P11142, O75533, P52272, P09651, O43390	173	94	18224	8.96519	0.00763884	0.000307	0.000268
GOTERM_BP_DIRECT	chaperonin-containing T-complex	4.17678	4	2.28571	6.66e-05	P17987, P50991, P78371, P49368	173	9	18224	46.8182	0.0166996	0.000624	0.000545
GOTERM_BP_DIRECT	zona pellucida receptor complex	4.17678	4	2.28571	6.66e-05	P17987, P50991, P78371, P49368	173	9	18224	46.8182	0.0166996	0.000624	0.000545
GOTERM_BP_DIRECT	nucleosome	3.57591	7	4	0.000266	P07305, P33778, Q71DI3, P62805, P0C0S5, P10412, P16403	173	94	18224	7.84455	0.0649767	0.0023991	0.00209566
GOTERM_BP_DIRECT	large ribosomal subunit	3.55506	4	2.28571	0.000279	P62906, P40429, P46776, P18621	173	14	18224	30.0974	0.0680618	0.00243031	0.00212292
GOTERM_BP_DIRECT	cell body	3.49608	6	3.42857	0.000319	P07437, P17987, P50991, P78371, P49368, P62753	173	63	18224	10.0325	0.0775707	0.00269105	0.00235068
GOTERM_BP_DIRECT	paraspeckles	2.88747	3	1.71429	0.00129576	P52272, Q15233, P23246	173	6	18224	52.6705	0.279667	0.0105751	0.00923755
GOTERM_BP_DIRECT	nuclear euchromatin	2.68916	4	2.28571	0.0020457	P07305, P0C0S5, P38159, P16403	173	27	18224	15.6061	0.404344	0.0161738	0.0141281
GOTERM_BP_DIRECT	nuclear matrix	2.6454	6	3.42857	0.00226258	Q99623, P27708, P23528, P52272, Q15233, P23246	173	97	18224	6.51594	0.436214	0.0173464	0.0151524
GOTERM_BP_DIRECT	nuclear speck	2.51911	8	4.57143	0.00302616	Q13247, Q86U42, O75533, Q07955, Q86V81, O00571, Q14498, Q15233	173	201	18224	4.19268	0.535493	0.0225182	0.01967
GOTERM_BP_DIRECT	oligosaccharyltransferase complex	2.42115	3	1.71429	0.00379187	P04844, P39656, P46977	173	10	18224	31.6023	0.617554	0.0274098	0.023943
GOTERM_BP_DIRECT	microtubule	2.02055	9	5.14286	0.00953794	P07437, Q14204, P17987, Q14203, P50991, P78371, P49368, P68371, Q9BQE3	173	311	18224	3.04845	0.911494	0.0670305	0.0585523
GOTERM_BP_DIRECT	extracellular vesicle	1.93168	4	2.28571	0.0117035	P22061, P14618, P05023, P68371	173	50	18224	8.42728	0.949128	0.0800267	0.0699048
GOTERM_BP_DIRECT	protein complex	1.78235	10	5.71429	0.0165061	Q99623, P07437, P07910, P07900, P27708, P62805, P60709, P39656, P05023, P09874	173	412	18224	2.55682	0.985167	0.107251	0.0936858
GOTERM_BP_DIRECT	mitochondrial proton-transporting ATP synthase complex	1.78165	3	1.71429	0.0165328	P25705, O75964, P06576	173	21	18224	15.0487	0.985268	0.107251	0.0936858
GOTERM_BP_DIRECT	nuclear heterochromatin	1.74293	3	1.71429	0.0180746	P17987, P0C0S5, P10412	173	22	18224	14.3647	0.990095	0.114322	0.099862
GOTERM_BP_DIRECT	midbody	1.46854	5	2.85714	0.0339983	P63244, P11021, P62826, P06493, Q96CT7	173	129	18224	4.08299	0.999842	0.209794	0.183259
GOTERM_BP_DIRECT	proton-transporting ATP synthase complex, catalytic core F(1)	1.42917	2	1.14286	0.0372243	P25705, P06576	173	4	18224	52.6705	0.999932	0.224232	0.195871
GOTERM_BP_DIRECT	ruffle membrane	1.37098	4	2.28571	0.0425617	P07900, P23396, P68104, P23528	173	82	18224	5.13859	0.999983	0.247235	0.215964
GOTERM_BP_DIRECT	COP9 signalosome	1.36656	3	1.71429	0.0429974	P11021, P25705, P08238	173	35	18224	9.02923	0.999985	0.247235	0.215964
GOTERM_BP_DIRECT	centrosome	1.30619	9	5.14286	0.0494093	Q14204, P17987, Q14203, P50991, P06748, P06493, P29966, P12004, Q08211	173	426	18224	2.22551	0.999997	0.274363	0.239661
GOTERM_BP_DIRECT	polysome	1.30204	3	1.71429	0.0498841	P23396, P62701, P62753	173	38	18224	8.3164	0.999998	0.274363	0.239661
GOTERM_BP_DIRECT	mitochondrial outer membrane	1.2771	5	2.85714	0.0528325	Q99623, O00571, P00387, Q96HS1, P21796	173	149	18224	3.53493	0.999999	0.284396	0.248425
GOTERM_BP_DIRECT	CRD-mediated mRNA stability complex	1.25714	2	1.14286	0.0553166	Q00839, Q08211	173	6	18224	35.1137	0.999999	0.291564	0.254687
GOTERM_BP_DIRECT	nuclear envelope	1.19381	5	2.85714	0.0640017	Q14203, P42167, Q96AG4, Q14739, P09874	173	159	18224	3.31261	1	0.330458	0.288661
GOTERM_BP_DIRECT	MCM complex	1.08712	2	1.14286	0.081823	Q14566, P33991	173	9	18224	23.4091	1	0.414025	0.361658
GOTERM_BP_DIRECT	mitochondrial matrix	1.04376	7	4	0.0904146	Q07021, Q04837, P23396, P25705, Q12931, P32322, P06576	173	327	18224	2.25501	1	0.448527	0.391797

## Sheet: myelin sheath
Protein ID	Accession	Area S147-1	Area S147-2	Area S147-3	Area WT-1	Area WT-2	Area WT-3	ratio(S147-1/WT-1)	ratio(S147-2/WT-2)	ratio(S147-3/WT-3)	-10lgP	PTM	Avg. Mass	Description
37	sp|P25705|ATPA_HUMAN	130000000	209000000	222000000	5000000	19100000	12700000	26	10.9424	17.4803	215.63	Oxidation (M); Pyro-glu from Q	59751	ATP synthase subunit alpha mitochondrial OS=Homo sapiens OX=9606 GN=ATP5F1A PE=1 SV=1
45	sp|P49411|EFTU_HUMAN	77100000	106000000	86500000	1040000	3850000	3380000	74.1346	27.5325	25.5917	184.68	Carbamidomethylation; Oxidation (M)	49542	Elongation factor Tu mitochondrial OS=Homo sapiens OX=9606 GN=TUFM PE=1 SV=2
15	sp|P60709|ACTB_HUMAN	101000000	6590000	28700000	24500000	5360000	76900000	4.12245	1.22948	0.373212	208.76	Carbamidomethylation; Acetylation (Protein N-term); Oxidation (M); Pyro-glu from Q	41737	Actin cytoplasmic 1 OS=Homo sapiens OX=9606 GN=ACTB PE=1 SV=1
53	sp|P49368|TCPG_HUMAN	64500000	102000000	128000000	2200000	5040000	1820000	29.3182	20.2381	70.3297	200.64	Carbamidomethylation	60534	T-complex protein 1 subunit gamma OS=Homo sapiens OX=9606 GN=CCT3 PE=1 SV=4
24	sp|P11021|BIP_HUMAN	177000000	244000000	173000000	15900000	9390000	11800000	11.1321	25.9851	14.661	229.57	Deamidation (NQ); Oxidation (M)	72333	Endoplasmic reticulum chaperone BiP OS=Homo sapiens OX=9606 GN=HSPA5 PE=1 SV=2
19	sp|P11142|HSP7C_HUMAN	432000000	498000000	308000000	37200000	21100000	22600000	11.6129	23.6019	13.6283	242.88	Carbamidomethylation; Deamidation (NQ); Oxidation (M)	70898	Heat shock cognate 71 kDa protein OS=Homo sapiens OX=9606 GN=HSPA8 PE=1 SV=1
52	sp|P38646|GRP75_HUMAN	44900000	110000000	52800000	7030000	8020000	4550000	6.38691	13.7157	11.6044	221.68	Carbamidomethylation; Deamidation (NQ); Oxidation (M); Pyro-glu from Q	73681	Stress-70 protein mitochondrial OS=Homo sapiens OX=9606 GN=HSPA9 PE=1 SV=2
133	sp|O43175|SERA_HUMAN	47500000	95300000	102000000	1680000	8290000	5610000	28.2738	11.4958	18.1818	155.64	Carbamidomethylation	56651	D-3-phosphoglycerate dehydrogenase OS=Homo sapiens OX=9606 GN=PHGDH PE=1 SV=4
26	sp|P14618|KPYM_HUMAN	193000000	359000000	436000000	7530000	45100000	25800000	25.6308	7.96009	16.8992	224.19	Carbamidomethylation; Acetylation (Protein N-term); Deamidation (NQ); Oxidation (M); Pyro-glu from Q	57937	Pyruvate kinase PKM OS=Homo sapiens OX=9606 GN=PKM PE=1 SV=4
14	sp|P68371|TBB4B_HUMAN	25800000	31100000	86500000	2010000	11500000	6770000	12.8358	2.70435	12.777	218.74	Carbamidomethylation; Oxidation (M)	49831	Tubulin beta-4B chain OS=Homo sapiens OX=9606 GN=TUBB4B PE=1 SV=1
229	sp|P22695|QCR2_HUMAN	6750000	21300000	38900000	329000	1560000	804000	20.5167	13.6538	48.3831	154.32	Carbamidomethylation	48443	Cytochrome b-c1 complex subunit 2 mitochondrial OS=Homo sapiens OX=9606 GN=UQCRC2 PE=1 SV=3
