# Supplementary material for: Rapid differentiation of hiPSCs into functional oligodendrocytes using an OLIG2 synthetic modified messenger RNA
Source: Commun Biol. 2022 Oct 14;5:1095. doi: 10.1038/s42003-022-04043-y (PMC9568531; doi:10.1038/s42003-022-04043-y)
Supplement: Supplementary file 5 — Supplementary Data 3 [file 42003_2022_4043_MOESM5_ESM.xlsx]

## Sheet: Fig.1
manuscript title	Rapid differentiation of hiPSCs into functional oligodendrocytes using an OLIG2 synthetic modified messenger RNA
Fig 1b														Fig.1f	Relative SOX10 mRNA expression						n per exp	OLIG2 S147A: hiPSC1(x3) vs hiPSC1(x6)
	% positive cells			n per exp										hiPSC1							3	p	< 0.001
control	0.29	0.34	0.54	3										OLIG2WT	25.9405	27.9284	24.1995	22.8977	44.8573	49.045		OLIG2 S147A hiPSC1(x6) vs OLIG2 WT hiPSC1(x6)
10ng	2.3	2.8	1.8											OLIG2S147A	31.1374	36.2732	59.1802	333.294	372.439	518.167		p	< 0.01
50ng	17.4	16.5	19.5												x3			x6
100ng	29.08	31.25	23.5
150ng	33.96	35.24	35.54
300ng	95.68	99.65	96.35												Relative SOX10 mRNA expression						n per exp	OLIG2 S147A: hiPSC2(x3) vs hiPSC2(x6)
														hiPSC2							3	p	< 0.001
														OLIG2WT	25.9405	27.9284	24.1995	24.254	46.4357	46.3254		OLIG2 S147A hiPSC2(x6) vs OLIG2 WT hiPSC2(x6)
														OLIG2S147A	45.354	50.24	48.254	354.24	389.35	496.254		p	< 0.01
															x3			x6
															Relative SOX10 mRNA expression						n per exp	OLIG2 S147A: hiPSC3(x3) vs hiPSC3(x6)
														hiPSC3							3	p	< 0.05
														OLIG2WT	34.04	20.324	19.532	33.4536	28.5367	31.4242		OLIG2 S147A hiPSC1(x6) vs OLIG2 WT hiPSC1(x6)
														OLIG2S147A	54.3231	45.5332	41.643	434.32	359.755	392.543		p	< 0.05
															x3			x6

## Sheet: Fig.2
manuscript title	Rapid differentiation of hiPSCs into functional oligodendrocytes using an OLIG2 synthetic modified messenger RNA
Fig.2e
hiPSC1	OLIG2WT	NG2	21.43	23.54	28.45			SOX10	11.32	8.76	13.43			PDGFRa	11.32	5.76	15.54
	OLIG2S147A	NG2	67.4	71.54	77.54			SOX10	89.65	79.65	81.43			PDGFRa	24.8	31.43	36.43
		p	0.0002	n per exp	3			p	< 0.001	n per exp	3			p	0.0104	n per exp	3
hiPSC2	OLIG2WT	NG2	24.32	28.54	33.43			SOX10	18.5	9.54	11.54			PDGFRa	11.43	14.4	14.54
	OLIG2S147A	NG2	69.64	72.43	88.43			SOX10	77.76	79.5	88.54			PDGFRa	29.99	44.43	39.65
		p	0.0017	n per exp	3			p	< 0.001	n per exp	3			p	0.0049	n per exp	3
hiPSC3	OLIG2WT	NG2	25.43	27.54	30.53			SOX10	10.32	16.43	21.43			PDGFRa	8.65	6.75	14.32
	OLIG2S147A	NG2	76.53	70.85	84.42			SOX10	80.53	88.64	76.53			PDGFRa	43.32	39.53	34.42
		p	0.0003	n per exp	3			p	0.0002	n per exp	3			p	0.0011	n per exp	3
Fig.2g
hiPSC1	OLIG2WT	NG2	19.43	32.43	21.43			PDGFRa	17.54	11.36	14.65
	OLIG2S147A	NG2	71.3	59.6	69.76			PDGFRa	33.5	41.3	36.54
		p	0.0015	n per exp	3			p	0.0014	n per exp	3
hiPSC2	OLIG2WT	NG2	11.43	21.4	27.65			PDGFRa	15.43	17.54	19.6
	OLIG2S147A	NG2	78.6	69.76	86.54			PDGFRa	41.32	38.7	43.5
		p	0.001	n per exp	3			p	0.0002	n per exp	3
hiPSC3	OLIG2WT	NG2	19.43	20.43	22.4			PDGFRa	13.32	15.43	18.54
	OLIG2S147A	NG2	69.76	77.5	78.65			PDGFRa	47.65	39.76	44.3
		p	< 0.001	n per exp	3			p	0.0005	n per exp	3
Fig.2h	OLIG2WT	OLIG2S147A		OLIG2WT	OLIG2S147A
	13.5479	8.69388		25.38	76.46
	14.0257	9.84915		29.35	74.06
	14.0257	8.81524		28.42	74.38
	p	0.0003		p	<0.0001
	NGN2			NKX2.2
Fig.2i	OLIG2WT	OLIG2S147A
	3.605	1.32869
	4.62675	0.732043
	4.95883	1.76541
	p	0.0035
	HB9

## Sheet: Fig.3
	Rapid differentiation of hiPSCs into functional oligodendrocytes using an OLIG2 synthetic modified messenger RNA
Fig. 2e
	OLIG2WT			OLIG2S147A
d7	0.11	0.09	0.07	0.07	0.18	0.1
d14	0.14	0.12	0.07	40.75	41.51	41.44	p	< 0.001
d21	10.93	12.27	12.93	76.78	76.55	76.83	p	< 0.001
Fig. 2d
	OLIG2WT			OLIG2S147A
hiPSC1	2.54	6.25	3.25	22.4	21.43	19.7	p	< 0.001
hiPSC2	5.4	2.5	2.5	26.4	23.54	23.4	p	< 0.001
hiPSC3	3.2	4.3	4.3	29.54	32.54	21.64	p	< 0.001
Fig. 2e
	MBP			PLP1
	OLIG2WT	OLIG2S147A		OLIG2WT	OLIG2S147A
	0.196146	1.95884		0.196146	2.63902
	0.217638	2		0.19751	2.53151
	0.181747	1.82766		0.233258	2.51403
	p	<0.0001		p	<0.0001
	MOG			MAG
	OLIG2WT	OLIG2S147A		OLIG2WT	OLIG2S147A
	0.346277	1.51572		0.386891	1.56917
	0.346277	1.50525		0.384219	1.46409
	0.420448	1.51572		0.371131	1.46409
	p	<0.0001		p	<0.0001
Fig. 2g		OLIG2WT			OLIG2S147A
	TUJ1	67.54	59.87	48.7	4.6	2.45	9.8	p	0.0047
	HB9	89.75	79.87	88.7	26.6	32.6	29.7	p	< 0.001

## Sheet: Fig.4
manuscript title	Rapid differentiation of hiPSCs into functional oligodendrocytes using an OLIG2 synthetic modified messenger RNA
Fig. 4g
	control	Vehicle	OPCs		Mean Diff.	95.00% CI of diff.	Significant?		p
	0.89	0.15625	0.375	control vs. Vehicle	0.5771	0.4327 to 0.7214	Yes	***	<0.001
	0.82	0.21875	0.296875	control vs. OPCs	0.4239	0.2795 to 0.5682	Yes	***	<0.001
	0.92	0.1875	0.390625	Vehicle vs. OPCs	-0.1532	-0.2976 to -0.008868	Yes	*	0.0369
	0.75	0.25	0.5214
	0.87	0.1996	0.4742
	0.65	0.4254	0.29875
Fig. 4h
	control	Vehicle	OPCs
	0.65	0.846774	0.604651
	0.733333	0.851852	0.576471		Mean Diff.	95.00% CI of diff.	Significant?		p
	0.561224	0.725926	0.674699	control vs. Vehicle	-0.1424	-0.1638 to -0.1211	Yes	***	<0.001
	0.666667	0.875	0.652632	control vs. OPCs	-0.004232	-0.02557 to 0.01710	No	ns	0.8867
	0.675	0.816	0.738095	Vehicle vs. OPCs	0.1382	0.1169 to 0.1595	Yes	***	<0.001
	0.76	0.923077	0.709302
	0.7	0.887755	0.614583
	0.669643	0.8	0.666667
	0.669421	0.886364	0.716667
	0.704082	0.816092	0.790323
	0.742857	0.868687	0.733333
	0.579439	0.875	0.637255
	0.693878	0.912088	0.692308
	0.697917	0.747475	0.725
	0.595506	0.762887	0.795918
	0.64557	0.704082	0.714286
	0.556818	0.707692	0.565217
	0.775281	0.784615	0.666667
	0.770833	0.820896	0.636364
	0.684211	0.768116	0.705882
	0.65	0.846774	0.604651
	0.733333	0.851852	0.576471
	0.561224	0.725926	0.674699
	0.666667	0.875	0.652632
	0.675	0.816	0.738095
	0.76	0.923077	0.709302
	0.7	0.887755	0.614583
	0.669643	0.8	0.666667
	0.669421	0.886364	0.716667
	0.704082	0.816092	0.790323
	0.742857	0.868687	0.733333
	0.579439	0.875	0.637255
	0.693878	0.912088	0.692308
	0.697917	0.747475	0.725
	0.595506	0.762887	0.795918
	0.64557	0.704082	0.714286
	0.556818	0.707692	0.565217
	0.775281	0.784615	0.666667
	0.770833	0.820896	0.636364
	0.684211	0.768116	0.705882
	0.65	0.846774	0.604651
	0.733333	0.851852	0.576471
	0.561224	0.725926	0.674699
	0.666667	0.875	0.652632
	0.675	0.816	0.738095
	0.76	0.923077	0.709302
	0.7	0.887755	0.614583
	0.669643	0.8	0.666667
	0.669421	0.886364	0.716667
	0.704082	0.816092	0.790323
	0.742857	0.868687	0.733333
	0.579439	0.875	0.637255
	0.693878	0.912088	0.692308
	0.697917	0.747475	0.725
	0.595506	0.762887	0.795918
	0.64557	0.704082	0.714286
	0.556818	0.707692	0.565217
	0.775281	0.784615	0.666667
	0.770833	0.820896	0.636364
	0.684211	0.768116	0.705882
	0.65	0.846774	0.604651
	0.733333	0.851852	0.576471
	0.561224	0.725926	0.674699
	0.666667	0.875	0.652632
	0.675	0.816	0.738095
	0.76	0.923077	0.709302
	0.7	0.887755	0.614583
	0.669643	0.8	0.666667
	0.669421	0.886364	0.716667
	0.704082	0.816092	0.790323
	0.742857	0.868687	0.733333
	0.579439	0.875	0.637255
	0.693878	0.912088	0.692308
	0.697917	0.747475	0.725
	0.595506	0.762887	0.795918
	0.64557	0.704082	0.714286
	0.556818	0.707692	0.565217
	0.775281	0.784615	0.666667
	0.770833	0.820896	0.636364
	0.684211	0.768116	0.705882
	0.65	0.846774	0.604651
	0.733333	0.851852	0.576471
	0.561224	0.725926	0.674699
	0.666667	0.875	0.652632
	0.675	0.816	0.738095
	0.76	0.923077	0.709302
	0.7	0.887755	0.614583
	0.669643	0.8	0.666667
	0.669421	0.886364	0.716667
	0.704082	0.816092	0.790323
	0.742857	0.868687	0.733333
	0.579439	0.875	0.637255
	0.693878	0.912088	0.692308
	0.697917	0.747475	0.725
	0.595506	0.762887	0.795918
	0.64557	0.704082	0.714286
	0.556818	0.707692	0.565217
	0.775281	0.784615	0.666667
	0.770833	0.820896	0.636364
	0.684211	0.768116	0.705882

## Sheet: Fig.5
manuscript title	Rapid differentiation of hiPSCs into functional oligodendrocytes using an OLIG2 synthetic modified messenger RNA
			Fig. 5c
		GO terms	membrane	extracellular exosome	ribosome	extracellular matrix	intracellular ribonucleoprotein complex	cytosolic large ribosomal subunit	cytosolic small ribosomal subunit	cytosol	focal adhesion	myelin sheath
		-LOG10(pValue)	48.0103	40.0699	38.4543	30.2935	26.1389	25.9719	20.4781	20.1733	18.3052	18.0693
			Fig. 5d
			HSPA5	OLIG2WT-1	OLIG2WT-2	OLIG2WT-3	OLIG2S147A-1	OLIG2S147A-2	OLIG2S147A-3
				15900000	9390000	11800000	177000000	244000000	173000000
				Protein binding ratio		15.3459	25.9851	14.661
				(OLIG2S147A/OLIG2WT
			HSPA8	OLIG2WT-1	OLIG2WT-2	OLIG2WT-3	OLIG2S147A-1	OLIG2S147A-2	OLIG2S147A-3
				37200000	21100000	22600000	432000000	498000000	308000000
				Protein binding ratio		11.6129	23.6019	13.6283
			HSPA9	OLIG2WT-1	OLIG2WT-2	OLIG2WT-3	OLIG2S147A-1	OLIG2S147A-2	OLIG2S147A-3
				7030000	8020000	4550000	44900000	110000000	52800000
				Protein binding ratio		6.38691	13.7157	11.6044
				Protein binding ratio (S147a/wt)
			HSPA5	15.3459	25.9851	14.661
			HSPA8	11.6129	23.6019	13.6283
			HSPA9	6.38691	13.7157	11.6044

## Sheet: Fig.6
manuscript title	Rapid differentiation of hiPSCs into functional oligodendrocytes using an OLIG2 synthetic modified messenger RNA
Fig. 6d	-	+	ML	VE	ML/VE		Fig. 6g	-	+	NC siRNA	siHSP70
	0	30.25	45.6	1.25	5.68			0	25.43	32.54	10.2
	0	32.2	44.2	2.02	6.54			0	31.43	27.54	11.6
	0	30.9	40.3	15.6	9.25			0	29.4	33.6	8.65
	0	19.5	33.25	1.3	11.25			0	33.54	43.54	17.5
	0	13.2	13.54	4.6	33.25			0	40.5	39.54	10.2
	0	19.6	39.24	22.5	10.5			0	22.4	29.2	22.6
	0	18.5	38.24	9.54	19.5			0	19.54	19.57	11.2
	n per exp	7						n per exp	7
	+ vs ML	p	0.0304	*				NC siRNA vs siHSP70	p	0.0131	*
	+ vs VE	p	0.0024	**
	ML vs ML/VE	p	<0.001	***
Fig. 6e	-	+	ML	VE	ML/VE		Fig. 6h	-	+	NC siRNA	siHSP70
	0.035	180.2	202.2	56.5	112.2			0.2	176.5	198.4	55.54
	0.069	176.3	213.5	49.8	106.3			0.4	203.43	187	65.8
	0.058	153.5	225.5	65.2	106.5			0.46	178	200.5	65.65
	n per exp	3						n per exp	3
	+ vs ML	p	0.0011	**				NC siRNA vs siHSP70	p	<0.0001	***
	+ vs VE	p	<0.001	***
	ML vs ML/VE	p	<0.001	***
Fig. 6f

## Sheet: Fig.S2
manuscript title	Rapid differentiation of hiPSCs into functional oligodendrocytes using an OLIG2 synthetic modified messenger RNA
		24h			48h
	control	32.5	35.5	31.58	33.5	34.5	33.2
	eGFP	39.5	40.2	41.2	37.3	34.58	33.58
	OLIG2WT	33.25	36.54	35.24	32.2	35.2	34.2
	OLIG2S147A	29.54	30.24	31.25	28.25	27.24	29.25

## Sheet: Fig.S3
manuscript title	Rapid differentiation of hiPSCs into functional oligodendrocytes using an OLIG2 synthetic modified messenger RNA
	IFNA
		control			OLIG2WT			OLIG2S147A
	24h	6.1475	4.40762	2.96905	6.72717	3.5801	1.93187	2.77022	0.972655	0.888843
	48h	20.1122	5.09824	7.06162	53.0765	19.4271	32.8996	41.6429	20.5348	36.5044
	IFNB
		control			OLIG2WT			OLIG2S147A
	24h	0.63728	1.68179	0.659754	1.37554	3.01049	2.11404	0.858565	1.43396	0.510506
	48h	3.45815	3.45815	1.61328	4.85678	1.81504	1.86607	5.65685	2.54912	9.51366

## Sheet: Fig.S4
manuscript title	Rapid differentiation of hiPSCs into functional oligodendrocytes using an OLIG2 synthetic modified messenger RNA
		6X smRNA Transfection CCK-8
			24h			48h
		control	32.5	35.5	31.58	33.5	34.5	33.2
		eGFP	39.5	40.2	41.2	37.3	34.58	33.58
		OLIG2WT	33.25	36.54	35.24	32.2	35.2	34.2
		OLIG2S147A	29.54	30.24	31.25	28.25	27.24	29.25

## Sheet: Fig. S6
manuscript title	Rapid differentiation of hiPSCs into functional oligodendrocytes using an OLIG2 synthetic modified messenger RNA
Parp1		Area S147-1	Area S147-2	Area S147-3	Area WT-1	Area WT-2	Area WT-3	ratio(S147-1/WT-1)	ratio(S147-2/WT-2)	ratio(S147-3/WT-3)
		150000000	78300000	599000000	24600000	10100000	22000000	6.09756	7.75248	27.2273
